# Supplementary material for: Mahimbrine A, a Novel Isoquinoline Alkaloid Bearing a Benzotropolone Moiety from Mahonia imbricata
Source: Molecules. 2018 Jun 26;23(7):1539. doi: 10.3390/molecules23071539 (PMC6100064; doi:10.3390/molecules23071539)
Supplement: Supplementary file 1 [file molecules-23-01539-s001.zip]

Archive with 86 entries (73 files):
- NMR/
- NMR/1H NMR CDCl3/
- NMR/1H NMR CDCl3/1/
- NMR/1H NMR CDCl3/1/acqu
- NMR/1H NMR CDCl3/1/acqus
- NMR/1H NMR CDCl3/1/audita.txt
- NMR/1H NMR CDCl3/1/fid
- NMR/1H NMR CDCl3/1/format.temp
- NMR/1H NMR CDCl3/1/fq1list
- NMR/1H NMR CDCl3/1/pdata/
- NMR/1H NMR CDCl3/1/pdata/1/
- NMR/1H NMR CDCl3/1/pdata/1/1i
- NMR/1H NMR CDCl3/1/pdata/1/1r
- NMR/1H NMR CDCl3/1/pdata/1/auditp.txt
- NMR/1H NMR CDCl3/1/pdata/1/intrng
- NMR/1H NMR CDCl3/1/pdata/1/outd
- NMR/1H NMR CDCl3/1/pdata/1/parm.txt
- NMR/1H NMR CDCl3/1/pdata/1/peaklist.xml
- NMR/1H NMR CDCl3/1/pdata/1/peakrng
- NMR/1H NMR CDCl3/1/pdata/1/peaks
- NMR/1H NMR CDCl3/1/pdata/1/proc
- NMR/1H NMR CDCl3/1/pdata/1/procs
- NMR/1H NMR CDCl3/1/pdata/1/thumb.png
- NMR/1H NMR CDCl3/1/pdata/1/title
- NMR/1H NMR CDCl3/1/prosol_History
- NMR/1H NMR CDCl3/1/pulseprogram
- NMR/1H NMR CDCl3/1/scon2
- NMR/1H NMR CDCl3/1/shimvalues
- NMR/1H NMR CDCl3/1/specpar
- NMR/1H NMR CDCl3/1/uxnmr.info
- NMR/1H NMR CDCl3/1/uxnmr.par
- NMR/C.fid/
- NMR/C.fid/fid
- NMR/C.fid/log
- NMR/C.fid/procpar
- NMR/C.fid/text
- NMR/NOESY CDCl3/
- NMR/NOESY CDCl3/1/
- NMR/NOESY CDCl3/1/acqu
- NMR/NOESY CDCl3/1/acqu2
- NMR/NOESY CDCl3/1/acqu2s
- NMR/NOESY CDCl3/1/acqus
- NMR/NOESY CDCl3/1/audita.txt
- NMR/NOESY CDCl3/1/format.temp
- NMR/NOESY CDCl3/1/fq1list
- NMR/NOESY CDCl3/1/pdata/
- NMR/NOESY CDCl3/1/pdata/1/
- NMR/NOESY CDCl3/1/pdata/1/2ii
- NMR/NOESY CDCl3/1/pdata/1/2ir
- NMR/NOESY CDCl3/1/pdata/1/2ri
- NMR/NOESY CDCl3/1/pdata/1/2rr
- NMR/NOESY CDCl3/1/pdata/1/auditp.txt
- NMR/NOESY CDCl3/1/pdata/1/clevels
- NMR/NOESY CDCl3/1/pdata/1/curdat2
- NMR/NOESY CDCl3/1/pdata/1/outd
- NMR/NOESY CDCl3/1/pdata/1/parm.txt
- NMR/NOESY CDCl3/1/pdata/1/portf
- NMR/NOESY CDCl3/1/pdata/1/proc
- NMR/NOESY CDCl3/1/pdata/1/proc2
- NMR/NOESY CDCl3/1/pdata/1/proc2s
- NMR/NOESY CDCl3/1/pdata/1/procs
- NMR/NOESY CDCl3/1/pdata/1/thumb.png
- NMR/NOESY CDCl3/1/pdata/1/title
- NMR/NOESY CDCl3/1/prosol_History
- NMR/NOESY CDCl3/1/pulseprogram
- NMR/NOESY CDCl3/1/scon2
- NMR/NOESY CDCl3/1/ser
- NMR/NOESY CDCl3/1/shimvalues
- NMR/NOESY CDCl3/1/specpar
- NMR/NOESY CDCl3/1/uxnmr.info
- NMR/NOESY CDCl3/1/uxnmr.par
- NMR/hhcosy.fid/
- NMR/hhcosy.fid/fid
- NMR/hhcosy.fid/log
- NMR/hhcosy.fid/procpar
- NMR/hhcosy.fid/text
- NMR/hmbc.fid/
- NMR/hmbc.fid/fid
- NMR/hmbc.fid/log
- NMR/hmbc.fid/procpar
- NMR/hmbc.fid/text
- NMR/hsqc.fid/
- NMR/hsqc.fid/fid
- NMR/hsqc.fid/log
- NMR/hsqc.fid/procpar
- NMR/hsqc.fid/text
