# Supplementary material for: Mahimbrine A, a Novel Isoquinoline Alkaloid Bearing a Benzotropolone Moiety from Mahonia imbricata
Source: Molecules. 2018 Jun 26;23(7):1539. doi: 10.3390/molecules23071539 (PMC6100064; doi:10.3390/molecules23071539)
Supplement: Supplementary file 1 [file molecules-23-01539-s001.zip › NMR/1H NMR CDCl3/1/audita.txt]

##TITLE= Audit trail, TOPSPIN		Version 3.2
##JCAMPDX= 5.01
##ORIGIN= Bruker BioSpin GmbH
##OWNER= pangdl
$$ D:/test/xinyaoyanfabu/201712/20171208/PDL/SDGL-3-1H NMR CDCl3/1/audita.txt
##AUDIT TRAIL=  $$ (NUMBER, WHEN, WHO, WHERE, PROCESS, VERSION, WHAT)
(   1,<2017-12-08 16:12:58.005 +0800>,<HSK\pangdl>,<CZC2222X41>,<go>,<TOPSPIN 3.2>,
      <created by zg
	started at 2017-12-08 16:11:23.866 +0800,
	POWCHK enabled, PULCHK disabled,
       configuration hash MD5:
       3E F6 F4 C6 50 59 26 E1 11 A5 68 92 8C D0 C0 36
       data hash MD5: 64K
       88 89 AA 4C D1 93 5D 37 B5 DB BB C5 3E C4 35 80>)
(   2,<2017-12-08 16:12:58.130 +0800>,<HSK\pangdl>,<CZC2222X41>,<audit>,<TOPSPIN 3.2>,
      <user comment:
       ICON-NMR User ID: PDL
       data hash MD5: 64K
       88 89 AA 4C D1 93 5D 37 B5 DB BB C5 3E C4 35 80>)
(   3,<2017-12-08 16:12:58.161 +0800>,<HSK\pangdl>,<CZC2222X41>,<audit>,<TOPSPIN 3.2>,
      <user comment:
       ICON-NMR User ID: PDL
       data hash MD5: 64K
       88 89 AA 4C D1 93 5D 37 B5 DB BB C5 3E C4 35 80>)
##END=

$$ hash MD5
$$ 10 69 34 38 EC 4C 02 C0 34 5C EF 6B 31 5E 71 1B
