# Supplementary material for: Mahimbrine A, a Novel Isoquinoline Alkaloid Bearing a Benzotropolone Moiety from Mahonia imbricata
Source: Molecules. 2018 Jun 26;23(7):1539. doi: 10.3390/molecules23071539 (PMC6100064; doi:10.3390/molecules23071539)
Supplement: Supplementary file 1 [file molecules-23-01539-s001.zip › NMR/1H NMR CDCl3/1/pdata/1/auditp.txt]

##TITLE= Audit trail, TOPSPIN		Version 3.2
##JCAMPDX= 5.01
##ORIGIN= Bruker BioSpin GmbH
##OWNER= pangdl
$$ D:/test/xinyaoyanfabu/201712/20171208/PDL/SDGL-3-1H NMR CDCl3/1/pdata/1/auditp.txt
##AUDIT TRAIL=  $$ (NUMBER, WHEN, WHO, WHERE, PROCESS, VERSION, WHAT)
(   1,<2017-12-08 16:12:58.005 +0800>,<HSK\pangdl>,<CZC2222X41>,<go>,<TOPSPIN 3.2>,
      <created by zg
	started at 2017-12-08 16:11:23.866 +0800,
	POWCHK enabled, PULCHK disabled,
       configuration hash MD5:
       3E F6 F4 C6 50 59 26 E1 11 A5 68 92 8C D0 C0 36
       data hash MD5: 64K
       88 89 AA 4C D1 93 5D 37 B5 DB BB C5 3E C4 35 80>)
(   2,<2017-12-08 16:12:58.130 +0800>,<HSK\pangdl>,<CZC2222X41>,<audit>,<TOPSPIN 3.2>,
      <user comment:
       ICON-NMR User ID: PDL
       data hash MD5: 64K
       88 89 AA 4C D1 93 5D 37 B5 DB BB C5 3E C4 35 80>)
(   3,<2017-12-08 16:12:58.161 +0800>,<HSK\pangdl>,<CZC2222X41>,<audit>,<TOPSPIN 3.2>,
      <user comment:
       ICON-NMR User ID: PDL
       data hash MD5: 64K
       88 89 AA 4C D1 93 5D 37 B5 DB BB C5 3E C4 35 80>)
(   4,<2017-12-08 16:12:58.661 +0800>,<HSK\pangdl>,<CZC2222X41>,<proc1d>,<TOPSPIN 3.2>,
      <Start of raw data processing
       ef LB = 0.3 FT_mod = 6 PKNL = 1 SI = 64K 
       data hash MD5: 64K
       4B 2B A1 BD 59 89 EA 19 DE 14 0A 6D B7 45 67 D4>)
(   5,<2017-12-08 16:12:59.066 +0800>,<HSK\pangdl>,<CZC2222X41>,<proc1d>,<TOPSPIN 3.2>,
      <apk 
       data hash MD5: 64K
       F9 EC 5B 25 20 F9 EE 72 27 ED E7 D2 42 D4 E8 E6>)
(   6,<2017-12-08 16:12:59.160 +0800>,<HSK\pangdl>,<CZC2222X41>,<proc1d>,<TOPSPIN 3.2>,
      <abs ABSG = 5 
       data hash MD5: 64K
       85 BF BB 2A 10 F0 18 18 22 F4 1C E9 B7 1C CC E3>)
(   7,<2017-12-08 16:13:20.583 +0800>,<HSK\pangdl>,<CZC2222X41>,<proc1d>,<TOPSPIN 3.2>,
      <pk fgphup PHC0 = 7.599585 PHC1 = -7.2 
       data hash MD5: 64K
       C1 A5 BD 1D F0 1A 0E CD A8 82 66 B7 76 7C 0A 2F>)
(   8,<2017-12-08 16:13:23.656 +0800>,<HSK\pangdl>,<CZC2222X41>,<proc1d>,<TOPSPIN 3.2>,
      <abs n ABSG = 5 
       data hash MD5: 64K
       78 3E 8A 4E AF B2 93 2E 33 0F 5B 84 21 B1 3C FD>)
(   9,<2017-12-08 16:13:36.308 +0800>,<HSK\pangdl>,<CZC2222X41>,<proc1d>,<TOPSPIN 3.2>,
      <abs n ABSG = 5 
       data hash MD5: 64K
       EC 97 68 13 1A 50 F2 99 88 8A 45 5B 6E BA 62 B7>)
##END=

$$ hash MD5
$$ 9A AF EF 64 06 A2 77 7B 2C 91 F7 1D B2 0E 88 5D
