# Supplementary material for: Mahimbrine A, a Novel Isoquinoline Alkaloid Bearing a Benzotropolone Moiety from Mahonia imbricata
Source: Molecules. 2018 Jun 26;23(7):1539. doi: 10.3390/molecules23071539 (PMC6100064; doi:10.3390/molecules23071539)
Supplement: Supplementary file 1 [file molecules-23-01539-s001.zip › NMR/1H NMR CDCl3/1/pdata/1/intrng]

P 0
8.371115   7.988241
7.716593   7.125630
7.125324   6.606779
6.606474   6.363244
4.577824   0.534582
0.185015   -0.213748
