# Supplementary material for: Mahimbrine A, a Novel Isoquinoline Alkaloid Bearing a Benzotropolone Moiety from Mahonia imbricata
Source: Molecules. 2018 Jun 26;23(7):1539. doi: 10.3390/molecules23071539 (PMC6100064; doi:10.3390/molecules23071539)
Supplement: Supplementary file 1 [file molecules-23-01539-s001.zip › NMR/1H NMR CDCl3/1/pdata/1/outd]

##TITLE= Parameter file, TOPSPIN		Version 3.2
##JCAMPDX= 5.0
##DATATYPE= Parameter Values
##NPOINTS= 1	$$ modification sequence number
##ORIGIN= Bruker BioSpin GmbH
##OWNER= pangdl
$$ 2017-12-08 15:09:05.234 +0800  HSK\pangdl@CZC2222X41
$$ C:/Bruker/TopSpin3.2/prog/curdir/changer/inmrchanger/Apr19-2016-2153-PDL/16/data/nmr/DG 1#-1H NMR CDCl3/1/pdata/1/outd
$$ process C:\Bruker\TopSpin3.2\prog\mod\xwish3.exe
##$CURPLOT= <Microsoft XPS Document Writer>
##$CURPRIN= <$Microsoft XPS Document Writer>
##$DFORMAT= <normdp>
##$LAYOUT= <+/1D_H.xwp>
##$LFORMAT= <normlp>
##$PFORMAT= <normpl>
##END=
