# Supplementary material for: Mahimbrine A, a Novel Isoquinoline Alkaloid Bearing a Benzotropolone Moiety from Mahonia imbricata
Source: Molecules. 2018 Jun 26;23(7):1539. doi: 10.3390/molecules23071539 (PMC6100064; doi:10.3390/molecules23071539)
Supplement: Supplementary file 1 [file molecules-23-01539-s001.zip › NMR/1H NMR CDCl3/1/pdata/1/parm.txt]

Current Data Parameters
NAME     SDGL-3-1H NMR CDCl3              
EXPNO                 1              
PROCNO                1              

F2 - Acquisition Parameters
Date_          20171208              
Time              16.12              
INSTRUM           spect              
PROBHD   5 mm PABBO BB/              
PULPROG            zg30              
TD                65536              
SOLVENT           CDCl3              
NS                   16              
DS                    2              
SWH            8012.820 Hz           
FIDRES         0.122266 Hz           
AQ            4.0894465 sec          
RG                202.5              
DW               62.400 usec         
DE                 6.50 usec         
TE                301.1 K            
D1           1.00000000 sec          
TD0                   1              

======== CHANNEL f1 ========
SFO1        400.1324710 MHz          
NUC1                 1H              
P1                14.79 usec         
PLW1        11.50800037 W            

F2 - Processing parameters
SI                65536              
SF          400.1300372 MHz          
WDW                  EM              
SSB      0              
LB                 0.30 Hz           
GB       0              
PC                 1.00              
SR                37.20 Hz           
