# Supplementary material for: Mahimbrine A, a Novel Isoquinoline Alkaloid Bearing a Benzotropolone Moiety from Mahonia imbricata
Source: Molecules. 2018 Jun 26;23(7):1539. doi: 10.3390/molecules23071539 (PMC6100064; doi:10.3390/molecules23071539)
Supplement: Supplementary file 1 [file molecules-23-01539-s001.zip › NMR/1H NMR CDCl3/1/pdata/1/peaklist.xml]

<?xml version="1.0" encoding="UTF-8"?>
<PeakList>
  <PeakList1D>
    <PeakList1DHeader creator="pangdl" date="2017-12-08T16:12:59.191+08:00" expNo="1" name="SDGL-3-1H NMR CDCl3" owner="" procNo="1" source="D:/test/xinyaoyanfabu/201712/20171208/PDL">
      <PeakPickDetails>F1=16.095ppm, F2=-3.930ppm, MI=0.00cm, MAXI=10000.00cm, PC=1.000
      </PeakPickDetails>
    </PeakList1DHeader>
    <Peak1D F1="14.3106" intensity="1.084165e-002" type="0"/>
    <Peak1D F1="13.2658" intensity="9.496244e-003" type="0"/>
    <Peak1D F1="10.2657" intensity="9.982402e-003" type="0"/>
    <Peak1D F1="8.5598" intensity="1.015022e-002" type="0"/>
    <Peak1D F1="8.4544" intensity="1.070071e-002" type="0"/>
    <Peak1D F1="8.4334" intensity="1.239598e-002" type="0"/>
    <Peak1D F1="8.4021" intensity="4.652271e-002" type="0"/>
    <Peak1D F1="8.3877" intensity="5.647244e-002" type="0"/>
    <Peak1D F1="8.3393" intensity="1.095277e-002" type="0"/>
    <Peak1D F1="8.3010" intensity="1.296915e-002" type="0"/>
    <Peak1D F1="8.2759" intensity="1.640127e-002" type="0"/>
    <Peak1D F1="8.2560" intensity="2.176034e-002" type="0"/>
    <Peak1D F1="8.2334" intensity="2.298872e-002" type="0"/>
    <Peak1D F1="8.2193" intensity="5.399799e-002" type="0"/>
    <Peak1D F1="8.1872" intensity="6.073129e-002" type="0"/>
    <Peak1D F1="8.1458" intensity="1.208994e+000" type="0"/>
    <Peak1D F1="8.1301" intensity="5.337851e-002" type="0"/>
    <Peak1D F1="8.1133" intensity="1.261588e+000" type="0"/>
    <Peak1D F1="8.0351" intensity="1.901006e-002" type="0"/>
    <Peak1D F1="7.9354" intensity="2.916734e-002" type="0"/>
    <Peak1D F1="7.9149" intensity="1.030440e-002" type="0"/>
    <Peak1D F1="7.8062" intensity="1.703417e-002" type="0"/>
    <Peak1D F1="7.7914" intensity="1.461670e-002" type="0"/>
    <Peak1D F1="7.7525" intensity="2.317409e-002" type="0"/>
    <Peak1D F1="7.7318" intensity="2.101231e-002" type="0"/>
    <Peak1D F1="7.7125" intensity="1.282041e-002" type="0"/>
    <Peak1D F1="7.6882" intensity="1.232365e-002" type="0"/>
    <Peak1D F1="7.6782" intensity="1.467750e-002" type="0"/>
    <Peak1D F1="7.6689" intensity="4.366572e-002" type="0"/>
    <Peak1D F1="7.6605" intensity="4.393902e-002" type="0"/>
    <Peak1D F1="7.6544" intensity="4.686666e-002" type="0"/>
    <Peak1D F1="7.6464" intensity="5.989699e-002" type="0"/>
    <Peak1D F1="7.6088" intensity="1.478618e-002" type="0"/>
    <Peak1D F1="7.6015" intensity="1.730977e-002" type="0"/>
    <Peak1D F1="7.5766" intensity="1.642748e-002" type="0"/>
    <Peak1D F1="7.5652" intensity="1.580867e-002" type="0"/>
    <Peak1D F1="7.5233" intensity="5.385727e-002" type="0"/>
    <Peak1D F1="7.5098" intensity="5.534417e-002" type="0"/>
    <Peak1D F1="7.4988" intensity="3.857829e-002" type="0"/>
    <Peak1D F1="7.4831" intensity="6.208184e-002" type="0"/>
    <Peak1D F1="7.4749" intensity="5.500546e-002" type="0"/>
    <Peak1D F1="7.4690" intensity="5.265588e-002" type="0"/>
    <Peak1D F1="7.4605" intensity="5.787970e-002" type="0"/>
    <Peak1D F1="7.4503" intensity="6.756718e-002" type="0"/>
    <Peak1D F1="7.4402" intensity="2.879914e-002" type="0"/>
    <Peak1D F1="7.4155" intensity="2.619088e-002" type="0"/>
    <Peak1D F1="7.3878" intensity="2.689037e-002" type="0"/>
    <Peak1D F1="7.3554" intensity="3.692011e-002" type="0"/>
    <Peak1D F1="7.3363" intensity="2.283576e-002" type="0"/>
    <Peak1D F1="7.3262" intensity="2.452730e-002" type="0"/>
    <Peak1D F1="7.3203" intensity="2.472228e-002" type="0"/>
    <Peak1D F1="7.2993" intensity="2.475175e-002" type="0"/>
    <Peak1D F1="7.2771" intensity="3.205255e-002" type="0"/>
    <Peak1D F1="7.2620" intensity="4.043977e-002" type="0"/>
    <Peak1D F1="7.2274" intensity="9.488621e-001" type="0"/>
    <Peak1D F1="7.2047" intensity="1.217864e+000" type="0"/>
    <Peak1D F1="7.1915" intensity="9.590829e+000" type="0"/>
    <Peak1D F1="7.1114" intensity="2.884018e-002" type="0"/>
    <Peak1D F1="7.0947" intensity="1.473185e-002" type="0"/>
    <Peak1D F1="7.0789" intensity="9.331755e-002" type="0"/>
    <Peak1D F1="7.0459" intensity="2.338893e-002" type="0"/>
    <Peak1D F1="6.9854" intensity="1.261725e+000" type="0"/>
    <Peak1D F1="6.9626" intensity="1.049324e+000" type="0"/>
    <Peak1D F1="6.9276" intensity="6.413409e-002" type="0"/>
    <Peak1D F1="6.8957" intensity="9.425541e-002" type="0"/>
    <Peak1D F1="6.8825" intensity="5.044056e-002" type="0"/>
    <Peak1D F1="6.8725" intensity="4.131654e-002" type="0"/>
    <Peak1D F1="6.8525" intensity="8.149149e-002" type="0"/>
    <Peak1D F1="6.8387" intensity="7.240822e-002" type="0"/>
    <Peak1D F1="6.8222" intensity="7.280966e-001" type="0"/>
    <Peak1D F1="6.8155" intensity="7.997807e-001" type="0"/>
    <Peak1D F1="6.7897" intensity="6.736688e-001" type="0"/>
    <Peak1D F1="6.7830" intensity="7.449685e-001" type="0"/>
    <Peak1D F1="6.7317" intensity="1.006923e-001" type="0"/>
    <Peak1D F1="6.7254" intensity="1.414383e-001" type="0"/>
    <Peak1D F1="6.7111" intensity="1.896519e+000" type="0"/>
    <Peak1D F1="6.6955" intensity="1.136929e-001" type="0"/>
    <Peak1D F1="6.6749" intensity="1.394352e+000" type="0"/>
    <Peak1D F1="6.6682" intensity="1.236167e+000" type="0"/>
    <Peak1D F1="6.6365" intensity="5.285696e-002" type="0"/>
    <Peak1D F1="6.6198" intensity="3.407296e-002" type="0"/>
    <Peak1D F1="6.6008" intensity="2.580475e-002" type="0"/>
    <Peak1D F1="6.5682" intensity="2.342659e-002" type="0"/>
    <Peak1D F1="6.4988" intensity="2.188950e+000" type="0"/>
    <Peak1D F1="6.4252" intensity="5.787179e-002" type="0"/>
    <Peak1D F1="6.3000" intensity="1.257814e-002" type="0"/>
    <Peak1D F1="5.8338" intensity="9.712856e-003" type="0"/>
    <Peak1D F1="5.2269" intensity="1.907103e-001" type="0"/>
    <Peak1D F1="5.1687" intensity="1.020942e-002" type="0"/>
    <Peak1D F1="4.8695" intensity="9.807399e-003" type="0"/>
    <Peak1D F1="4.8211" intensity="1.121741e-002" type="0"/>
    <Peak1D F1="4.8157" intensity="1.214657e-002" type="0"/>
    <Peak1D F1="4.7789" intensity="1.243447e-002" type="0"/>
    <Peak1D F1="4.7183" intensity="1.276121e-002" type="0"/>
    <Peak1D F1="4.7039" intensity="1.099580e-002" type="0"/>
    <Peak1D F1="4.6929" intensity="1.084276e-002" type="0"/>
    <Peak1D F1="4.6795" intensity="9.741699e-003" type="0"/>
    <Peak1D F1="4.6122" intensity="1.035885e-002" type="0"/>
    <Peak1D F1="4.5930" intensity="1.236109e-002" type="0"/>
    <Peak1D F1="4.5642" intensity="1.268404e-002" type="0"/>
    <Peak1D F1="4.5086" intensity="1.140654e-002" type="0"/>
    <Peak1D F1="4.4878" intensity="1.254519e-002" type="0"/>
    <Peak1D F1="4.4630" intensity="1.357866e-002" type="0"/>
    <Peak1D F1="4.4425" intensity="1.547120e-002" type="0"/>
    <Peak1D F1="4.4222" intensity="1.898091e-002" type="0"/>
    <Peak1D F1="4.4024" intensity="2.289785e-002" type="0"/>
    <Peak1D F1="4.3881" intensity="1.728400e-002" type="0"/>
    <Peak1D F1="4.3667" intensity="1.819688e-002" type="0"/>
    <Peak1D F1="4.3048" intensity="2.279463e-002" type="0"/>
    <Peak1D F1="4.2871" intensity="1.925079e-002" type="0"/>
    <Peak1D F1="4.2211" intensity="5.958580e-002" type="0"/>
    <Peak1D F1="4.2064" intensity="3.361785e-002" type="0"/>
    <Peak1D F1="4.1744" intensity="3.052855e-002" type="0"/>
    <Peak1D F1="4.1515" intensity="3.513454e-002" type="0"/>
    <Peak1D F1="4.1211" intensity="3.776558e-002" type="0"/>
    <Peak1D F1="4.0946" intensity="4.584938e-002" type="0"/>
    <Peak1D F1="4.0778" intensity="5.031140e-002" type="0"/>
    <Peak1D F1="4.0515" intensity="8.336743e-002" type="0"/>
    <Peak1D F1="4.0374" intensity="1.222033e-001" type="0"/>
    <Peak1D F1="3.9976" intensity="3.274809e-001" type="0"/>
    <Peak1D F1="3.9864" intensity="4.529081e-001" type="0"/>
    <Peak1D F1="3.9753" intensity="3.696760e-001" type="0"/>
    <Peak1D F1="3.9513" intensity="3.799190e-001" type="0"/>
    <Peak1D F1="3.9414" intensity="5.390044e-001" type="0"/>
    <Peak1D F1="3.9343" intensity="4.412994e-001" type="0"/>
    <Peak1D F1="3.9162" intensity="3.711461e-001" type="0"/>
    <Peak1D F1="3.9052" intensity="3.838758e-001" type="0"/>
    <Peak1D F1="3.8724" intensity="8.111684e+000" type="0"/>
    <Peak1D F1="3.8583" intensity="1.500000e+001" type="0"/>
    <Peak1D F1="3.8417" intensity="1.134838e+000" type="0"/>
    <Peak1D F1="3.8308" intensity="7.072228e-001" type="0"/>
    <Peak1D F1="3.8199" intensity="6.410115e-001" type="0"/>
    <Peak1D F1="3.7948" intensity="2.928056e-001" type="0"/>
    <Peak1D F1="3.7880" intensity="2.996357e-001" type="0"/>
    <Peak1D F1="3.7477" intensity="1.080422e-001" type="0"/>
    <Peak1D F1="3.7429" intensity="1.271429e-001" type="0"/>
    <Peak1D F1="3.7357" intensity="1.630538e-001" type="0"/>
    <Peak1D F1="3.7253" intensity="1.414800e-001" type="0"/>
    <Peak1D F1="3.7111" intensity="1.558052e-001" type="0"/>
    <Peak1D F1="3.6973" intensity="3.648023e-001" type="0"/>
    <Peak1D F1="3.6888" intensity="1.113256e-001" type="0"/>
    <Peak1D F1="3.6799" intensity="1.382501e-001" type="0"/>
    <Peak1D F1="3.6743" intensity="1.625573e-001" type="0"/>
    <Peak1D F1="3.6521" intensity="2.154078e-001" type="0"/>
    <Peak1D F1="3.6431" intensity="1.803275e-001" type="0"/>
    <Peak1D F1="3.6268" intensity="1.033120e-001" type="0"/>
    <Peak1D F1="3.6128" intensity="1.936748e-001" type="0"/>
    <Peak1D F1="3.5987" intensity="1.761771e-001" type="0"/>
    <Peak1D F1="3.5841" intensity="3.247281e-001" type="0"/>
    <Peak1D F1="3.5709" intensity="1.243167e-001" type="0"/>
    <Peak1D F1="3.5606" intensity="1.156451e-001" type="0"/>
    <Peak1D F1="3.5322" intensity="7.916779e+000" type="0"/>
    <Peak1D F1="3.4970" intensity="6.297213e-002" type="0"/>
    <Peak1D F1="3.4850" intensity="1.018461e-001" type="0"/>
    <Peak1D F1="3.4603" intensity="3.657414e-002" type="0"/>
    <Peak1D F1="3.4471" intensity="5.104074e-002" type="0"/>
    <Peak1D F1="3.4333" intensity="2.743326e-002" type="0"/>
    <Peak1D F1="3.4125" intensity="6.930779e-002" type="0"/>
    <Peak1D F1="3.3764" intensity="2.036535e-002" type="0"/>
    <Peak1D F1="3.3488" intensity="5.757378e-002" type="0"/>
    <Peak1D F1="3.2940" intensity="1.941942e-002" type="0"/>
    <Peak1D F1="3.2626" intensity="2.808396e-002" type="0"/>
    <Peak1D F1="3.2353" intensity="3.056628e-002" type="0"/>
    <Peak1D F1="3.2052" intensity="2.226331e-002" type="0"/>
    <Peak1D F1="3.1301" intensity="2.472060e-002" type="0"/>
    <Peak1D F1="3.1057" intensity="2.276042e-002" type="0"/>
    <Peak1D F1="3.0988" intensity="2.175356e-002" type="0"/>
    <Peak1D F1="3.0724" intensity="2.182860e-002" type="0"/>
    <Peak1D F1="3.0039" intensity="2.920348e-002" type="0"/>
    <Peak1D F1="2.9904" intensity="3.389026e-002" type="0"/>
    <Peak1D F1="2.9519" intensity="3.229575e-002" type="0"/>
    <Peak1D F1="2.8628" intensity="3.406546e-001" type="0"/>
    <Peak1D F1="2.8462" intensity="6.084867e-001" type="0"/>
    <Peak1D F1="2.8286" intensity="6.703282e-001" type="0"/>
    <Peak1D F1="2.8106" intensity="3.672917e-001" type="0"/>
    <Peak1D F1="2.7336" intensity="2.882753e-002" type="0"/>
    <Peak1D F1="2.7192" intensity="2.823219e-002" type="0"/>
    <Peak1D F1="2.6955" intensity="3.188608e-002" type="0"/>
    <Peak1D F1="2.6895" intensity="3.183083e-002" type="0"/>
    <Peak1D F1="2.6559" intensity="4.056834e-002" type="0"/>
    <Peak1D F1="2.5865" intensity="3.742578e-002" type="0"/>
    <Peak1D F1="2.5617" intensity="4.151933e-002" type="0"/>
    <Peak1D F1="2.5069" intensity="4.742359e-002" type="0"/>
    <Peak1D F1="2.4587" intensity="5.236880e-002" type="0"/>
    <Peak1D F1="2.4149" intensity="6.399983e-002" type="0"/>
    <Peak1D F1="2.3924" intensity="6.532492e-002" type="0"/>
    <Peak1D F1="2.3602" intensity="7.404738e-002" type="0"/>
    <Peak1D F1="2.2936" intensity="1.011899e-001" type="0"/>
    <Peak1D F1="2.2749" intensity="1.071912e-001" type="0"/>
    <Peak1D F1="2.2559" intensity="1.011768e-001" type="0"/>
    <Peak1D F1="2.2293" intensity="1.084944e-001" type="0"/>
    <Peak1D F1="2.2092" intensity="9.948937e-002" type="0"/>
    <Peak1D F1="2.1653" intensity="9.538526e-002" type="0"/>
    <Peak1D F1="2.1455" intensity="9.936363e-002" type="0"/>
    <Peak1D F1="2.1265" intensity="9.716911e-002" type="0"/>
    <Peak1D F1="2.1178" intensity="9.206485e-002" type="0"/>
    <Peak1D F1="2.0685" intensity="7.087112e-002" type="0"/>
    <Peak1D F1="2.0223" intensity="6.332258e-002" type="0"/>
    <Peak1D F1="1.9990" intensity="6.613074e-002" type="0"/>
    <Peak1D F1="1.9836" intensity="6.813363e-002" type="0"/>
    <Peak1D F1="1.9630" intensity="2.596448e-001" type="0"/>
    <Peak1D F1="1.9330" intensity="5.097365e-002" type="0"/>
    <Peak1D F1="1.8936" intensity="4.218928e-002" type="0"/>
    <Peak1D F1="1.8615" intensity="4.241136e-002" type="0"/>
    <Peak1D F1="1.8244" intensity="3.878898e-002" type="0"/>
    <Peak1D F1="1.7984" intensity="4.382249e-002" type="0"/>
    <Peak1D F1="1.7708" intensity="3.226111e-002" type="0"/>
    <Peak1D F1="1.7539" intensity="3.192969e-002" type="0"/>
    <Peak1D F1="1.7307" intensity="3.348813e-002" type="0"/>
    <Peak1D F1="1.6668" intensity="3.236265e-002" type="0"/>
    <Peak1D F1="1.6486" intensity="3.233036e-002" type="0"/>
    <Peak1D F1="1.6326" intensity="3.324943e-002" type="0"/>
    <Peak1D F1="1.6068" intensity="3.723145e-002" type="0"/>
    <Peak1D F1="1.5777" intensity="5.031956e-002" type="0"/>
    <Peak1D F1="1.5590" intensity="5.258807e-002" type="0"/>
    <Peak1D F1="1.5464" intensity="5.296300e-002" type="0"/>
    <Peak1D F1="1.5049" intensity="3.948919e-002" type="0"/>
    <Peak1D F1="1.4853" intensity="3.834624e-002" type="0"/>
    <Peak1D F1="1.4657" intensity="3.975962e-002" type="0"/>
    <Peak1D F1="1.4433" intensity="4.205777e-002" type="0"/>
    <Peak1D F1="1.4350" intensity="4.149246e-002" type="0"/>
    <Peak1D F1="1.3955" intensity="3.432849e-002" type="0"/>
    <Peak1D F1="1.3600" intensity="4.637535e-002" type="0"/>
    <Peak1D F1="1.2636" intensity="1.014291e-001" type="0"/>
    <Peak1D F1="1.2305" intensity="1.535153e-001" type="0"/>
    <Peak1D F1="1.2145" intensity="2.060457e-001" type="0"/>
    <Peak1D F1="1.1859" intensity="1.150012e+000" type="0"/>
    <Peak1D F1="1.0525" intensity="3.870254e-002" type="0"/>
    <Peak1D F1="1.0217" intensity="3.530547e-002" type="0"/>
    <Peak1D F1="0.9822" intensity="3.015170e-002" type="0"/>
    <Peak1D F1="0.9600" intensity="2.904828e-002" type="0"/>
    <Peak1D F1="0.9171" intensity="2.977149e-002" type="0"/>
    <Peak1D F1="0.9121" intensity="2.890065e-002" type="0"/>
    <Peak1D F1="0.8849" intensity="4.023350e-002" type="0"/>
    <Peak1D F1="0.8669" intensity="5.012834e-002" type="0"/>
    <Peak1D F1="0.8619" intensity="4.455921e-002" type="0"/>
    <Peak1D F1="0.8262" intensity="1.102179e-001" type="0"/>
    <Peak1D F1="0.8103" intensity="2.132711e-001" type="0"/>
    <Peak1D F1="0.7923" intensity="1.501097e-001" type="0"/>
    <Peak1D F1="0.6860" intensity="2.045365e-002" type="0"/>
    <Peak1D F1="0.6580" intensity="1.471260e-002" type="0"/>
    <Peak1D F1="0.6294" intensity="1.101233e-002" type="0"/>
    <Peak1D F1="0.6208" intensity="1.148002e-002" type="0"/>
    <Peak1D F1="0.1459" intensity="4.810340e-002" type="0"/>
    <Peak1D F1="0.0760" intensity="4.376212e-002" type="0"/>
    <Peak1D F1="0.0647" intensity="4.004659e-002" type="0"/>
    <Peak1D F1="0.0174" intensity="4.240853e-001" type="0"/>
    <Peak1D F1="-0.0002" intensity="1.043797e+001" type="0"/>
    <Peak1D F1="-0.0245" intensity="2.526267e-001" type="0"/>
    <Peak1D F1="-0.0620" intensity="3.721012e-001" type="0"/>
    <Peak1D F1="-0.0700" intensity="8.278605e+000" type="0"/>
    <Peak1D F1="-0.0782" intensity="4.350256e-001" type="0"/>
    <Peak1D F1="-0.1491" intensity="4.390616e-002" type="0"/>
    <Peak1D F1="-0.2198" intensity="3.566771e-002" type="0"/>
    <Peak1D F1="-2.1203" intensity="1.024895e-002" type="0"/>
  </PeakList1D>
</PeakList>
