# Supplementary material for: Mahimbrine A, a Novel Isoquinoline Alkaloid Bearing a Benzotropolone Moiety from Mahonia imbricata
Source: Molecules. 2018 Jun 26;23(7):1539. doi: 10.3390/molecules23071539 (PMC6100064; doi:10.3390/molecules23071539)
Supplement: Supplementary file 1 [file molecules-23-01539-s001.zip › NMR/1H NMR CDCl3/1/pdata/1/peakrng]

P    #regions in PPM
# 2017-12-08 16:12:59 +0800  pangdl@CZC2222X41
# low field   high field   mi   maxi
  16.0951995849609  -3.93034153365834  0.000  10000.000  # for region 1
