# Supplementary material for: Mahimbrine A, a Novel Isoquinoline Alkaloid Bearing a Benzotropolone Moiety from Mahonia imbricata
Source: Molecules. 2018 Jun 26;23(7):1539. doi: 10.3390/molecules23071539 (PMC6100064; doi:10.3390/molecules23071539)
Supplement: Supplementary file 1 [file molecules-23-01539-s001.zip › NMR/1H NMR CDCl3/1/shimvalues]

# Fri Dec 08 16:12:57 2017
#$$PROBEID=1
#$$PROBEINFO=5 mm PABBO BB/19F-1H/D Z-GRD Z108618/0613
#$$PICSINFO=Z108618_0613_01.par
#
# Active Shim Gradients
#
Z           		-4464           
Z2          		4900            
Z3          		-1507           
Z4          		-6781           
Z5          		-2202           
Z6          		0               
X           		287             
XZ          		4170            
XZ2         		31188           
XZ3         		-5501           
Y           		148             
YZ          		1001            
YZ2         		9717            
YZ3         		5667            
XY          		-2732           
XYZ         		-14077          
(X2-Y2)     		-11             
(X2-Y2)Z    		-8744           
X3          		-4413           
Y3          		-797            
#
# Lock Parameter
#
FIELD		6903.043
LOCKPHASE		309.295 
LOCKPOWER		-30.000 
LOCKGAIN		118.259 
LOCKDC		-75.000 
LOCKSHIFT		7.240   
LOOPGAIN		-12.000 
LOOPTIME		0.400   
LOOPFILTER		100.000 
#
IEEE64_VERSION_CODE 1
#
# Shim currents 
#
SHIM_SETTING [1 ]  -2165.26132492  
SHIM_SETTING [2 ]  2425.65343099   
SHIM_SETTING [3 ]  -792.78952861   
SHIM_SETTING [4 ]  -3566.54767560  
SHIM_SETTING [5 ]  -1158.11572887  
SHIM_SETTING [6 ]  151.19300000    
SHIM_SETTING [7 ]  2193.52700000   
SHIM_SETTING [8 ]  16404.94700000  
SHIM_SETTING [9 ]  -5.87500000     
SHIM_SETTING [10]  -1437.25700000  
SHIM_SETTING [11]  77.93000000     
SHIM_SETTING [12]  526.77100000    
SHIM_SETTING [13]  5111.39100000   
SHIM_SETTING [14]  2981.04700000   
SHIM_SETTING [15]  0.00000000      
SHIM_SETTING [16]  -4599.19200000  
SHIM_SETTING [17]  -2893.61600000  
SHIM_SETTING [18]  -7404.70300000  
SHIM_SETTING [19]  -2321.09300000  
SHIM_SETTING [20]  -419.12500000   
