# Supplementary material for: Mahimbrine A, a Novel Isoquinoline Alkaloid Bearing a Benzotropolone Moiety from Mahonia imbricata
Source: Molecules. 2018 Jun 26;23(7):1539. doi: 10.3390/molecules23071539 (PMC6100064; doi:10.3390/molecules23071539)
Supplement: Supplementary file 1 [file molecules-23-01539-s001.zip › NMR/C.fid/log]

Fri Sep 25 10:09:19 2015: Experiment started
Fri Sep 25 10:09:38 2015: BS 1 completed
Fri Sep 25 10:09:57 2015: BS 2 completed
Fri Sep 25 10:10:15 2015: BS 3 completed
Fri Sep 25 10:10:34 2015: BS 4 completed
Fri Sep 25 10:10:52 2015: BS 5 completed
Fri Sep 25 10:11:11 2015: BS 6 completed
Fri Sep 25 10:11:29 2015: BS 7 completed
Fri Sep 25 10:11:48 2015: BS 8 completed
Fri Sep 25 10:12:06 2015: BS 9 completed
Fri Sep 25 10:12:25 2015: BS 10 completed
Fri Sep 25 10:12:43 2015: BS 11 completed
Fri Sep 25 10:13:02 2015: BS 12 completed
Fri Sep 25 10:13:20 2015: BS 13 completed
Fri Sep 25 10:13:39 2015: BS 14 completed
Fri Sep 25 10:13:57 2015: BS 15 completed
Fri Sep 25 10:14:16 2015: BS 16 completed
Fri Sep 25 10:14:34 2015: BS 17 completed
Fri Sep 25 10:14:53 2015: BS 18 completed
Fri Sep 25 10:15:11 2015: BS 19 completed
Fri Sep 25 10:15:30 2015: BS 20 completed
Fri Sep 25 10:15:48 2015: BS 21 completed
Fri Sep 25 10:16:07 2015: BS 22 completed
Fri Sep 25 10:16:25 2015: BS 23 completed
Fri Sep 25 10:16:44 2015: BS 24 completed
Fri Sep 25 10:17:02 2015: BS 25 completed
Fri Sep 25 10:17:21 2015: BS 26 completed
Fri Sep 25 10:17:39 2015: BS 27 completed
Fri Sep 25 10:17:58 2015: BS 28 completed
Fri Sep 25 10:18:16 2015: BS 29 completed
Fri Sep 25 10:18:34 2015: BS 30 completed
Fri Sep 25 10:18:53 2015: BS 31 completed
Fri Sep 25 10:19:11 2015: BS 32 completed
Fri Sep 25 10:19:30 2015: BS 33 completed
Fri Sep 25 10:19:48 2015: BS 34 completed
Fri Sep 25 10:20:07 2015: BS 35 completed
Fri Sep 25 10:20:25 2015: BS 36 completed
Fri Sep 25 10:20:44 2015: BS 37 completed
Fri Sep 25 10:21:02 2015: BS 38 completed
Fri Sep 25 10:21:21 2015: BS 39 completed
Fri Sep 25 10:21:39 2015: BS 40 completed
Fri Sep 25 10:21:58 2015: BS 41 completed
Fri Sep 25 10:22:16 2015: BS 42 completed
Fri Sep 25 10:22:35 2015: BS 43 completed
Fri Sep 25 10:22:53 2015: BS 44 completed
Fri Sep 25 10:23:12 2015: BS 45 completed
Fri Sep 25 10:23:30 2015: BS 46 completed
Fri Sep 25 10:23:49 2015: BS 47 completed
Fri Sep 25 10:24:07 2015: BS 48 completed
Fri Sep 25 10:24:26 2015: BS 49 completed
Fri Sep 25 10:24:44 2015: BS 50 completed
Fri Sep 25 10:25:03 2015: BS 51 completed
Fri Sep 25 10:25:21 2015: BS 52 completed
Fri Sep 25 10:25:40 2015: BS 53 completed
Fri Sep 25 10:25:58 2015: BS 54 completed
Fri Sep 25 10:26:17 2015: BS 55 completed
Fri Sep 25 10:26:35 2015: BS 56 completed
Fri Sep 25 10:26:54 2015: BS 57 completed
Fri Sep 25 10:27:12 2015: BS 58 completed
Fri Sep 25 10:27:31 2015: BS 59 completed
Fri Sep 25 10:27:49 2015: BS 60 completed
Fri Sep 25 10:28:08 2015: BS 61 completed
Fri Sep 25 10:28:26 2015: BS 62 completed
Fri Sep 25 10:28:45 2015: BS 63 completed
Fri Sep 25 10:29:03 2015: BS 64 completed
Fri Sep 25 10:29:22 2015: BS 65 completed
Fri Sep 25 10:29:40 2015: BS 66 completed
Fri Sep 25 10:29:58 2015: BS 67 completed
Fri Sep 25 10:30:17 2015: BS 68 completed
Fri Sep 25 10:30:35 2015: BS 69 completed
Fri Sep 25 10:30:54 2015: BS 70 completed
Fri Sep 25 10:31:12 2015: BS 71 completed
Fri Sep 25 10:31:31 2015: BS 72 completed
Fri Sep 25 10:31:49 2015: BS 73 completed
Fri Sep 25 10:32:08 2015: BS 74 completed
Fri Sep 25 10:32:26 2015: BS 75 completed
Fri Sep 25 10:32:45 2015: BS 76 completed
Fri Sep 25 10:32:53 2015: Acquisition aborted
