# Supplementary material for: Mahimbrine A, a Novel Isoquinoline Alkaloid Bearing a Benzotropolone Moiety from Mahonia imbricata
Source: Molecules. 2018 Jun 26;23(7):1539. doi: 10.3390/molecules23071539 (PMC6100064; doi:10.3390/molecules23071539)
Supplement: Supplementary file 1 [file molecules-23-01539-s001.zip › NMR/NOESY CDCl3/1/audita.txt]

##TITLE= Audit trail, TOPSPIN		Version 3.2
##JCAMPDX= 5.01
##ORIGIN= Bruker BioSpin GmbH
##OWNER= pangdl
$$ D:/test/xinyaoyanfabu/201712/20171214/PDL/SDGL-3-NOESY CDCl3/1/audita.txt
##AUDIT TRAIL=  $$ (NUMBER, WHEN, WHO, WHERE, PROCESS, VERSION, WHAT)
(   1,<2017-12-15 00:37:15.809 +0800>,<HSK\pangdl>,<CZC2222X41>,<go>,<TOPSPIN 3.2>,
      <created by zg
	started at 2017-12-14 23:38:55.709 +0800,
	POWCHK enabled, PULCHK disabled,
       configuration hash MD5:
       D7 BA 97 37 55 77 7F A1 24 6F BC FB 10 BD DE EE
       data hash MD5: 2K * 256
       69 A2 CB FA 0D 8F 65 C5 C6 B1 EE 64 23 13 F6 70>)
(   2,<2017-12-15 00:37:18.773 +0800>,<HSK\pangdl>,<CZC2222X41>,<audit>,<TOPSPIN 3.2>,
      <user comment:
       ICON-NMR User ID: PDL
       data hash MD5: 2K * 256
       69 A2 CB FA 0D 8F 65 C5 C6 B1 EE 64 23 13 F6 70>)
##END=

$$ hash MD5
$$ D3 37 EF 6D 48 6A BD E5 08 36 D9 5E FB 93 1D 3E
