# Supplementary material for: Mahimbrine A, a Novel Isoquinoline Alkaloid Bearing a Benzotropolone Moiety from Mahonia imbricata
Source: Molecules. 2018 Jun 26;23(7):1539. doi: 10.3390/molecules23071539 (PMC6100064; doi:10.3390/molecules23071539)
Supplement: Supplementary file 1 [file molecules-23-01539-s001.zip › NMR/NOESY CDCl3/1/fq1list]

O 400.131842
-6000000
-5960938
-5921875
-5882813
-5843750
-5804688
-5765625
-5726563
-5687500
-5648438
-5609375
-5570313
-5531250
-5492188
-5453125
-5414063
-5375000
-5335938
-5296875
-5257813
-5218750
-5179688
-5140625
-5101563
-5062500
-5023438
-4984375
-4945313
-4906250
-4867188
-4828125
-4789063
-4750000
-4710938
-4671875
-4632813
-4593750
-4554688
-4515625
-4476563
-4437500
-4398438
-4359375
-4320313
-4281250
-4242188
-4203125
-4164063
-4125000
-4085938
-4046875
-4007813
-3968750
-3929688
-3890625
-3851563
-3812500
-3773438
-3734375
-3695313
-3656250
-3617188
-3578125
-3539063
-3500000
-3460938
-3421875
-3382813
-3343750
-3304688
-3265625
-3226563
-3187500
-3148438
-3109375
-3070313
-3031250
-2992188
-2953125
-2914063
-2875000
-2835938
-2796875
-2757813
-2718750
-2679688
-2640625
-2601563
-2562500
-2523438
-2484375
-2445313
-2406250
-2367188
-2328125
-2289063
-2250000
-2210938
-2171875
-2132813
-2093750
-2054688
-2015625
-1976563
-1937500
-1898438
-1859375
-1820313
-1781250
-1742188
-1703125
-1664063
-1625000
-1585938
-1546875
-1507813
-1468750
-1429688
-1390625
-1351563
-1312500
-1273438
-1234375
-1195313
-1156250
-1117188
-1078125
-1039063
-1000000
 -992157
 -984314
 -976471
 -968627
 -960784
 -952941
 -945098
 -937255
 -929412
 -921569
 -913725
 -905882
 -898039
 -890196
 -882353
 -874510
 -866667
 -858824
 -850980
 -843137
 -835294
 -827451
 -819608
 -811765
 -803922
 -796078
 -788235
 -780392
 -772549
 -764706
 -756863
 -749020
 -741176
 -733333
 -725490
 -717647
 -709804
 -701961
 -694118
 -686275
 -678431
 -670588
 -662745
 -654902
 -647059
 -639216
 -631373
 -623529
 -615686
 -607843
 -600000
 -592157
 -584314
 -576471
 -568627
 -560784
 -552941
 -545098
 -537255
 -529412
 -521569
 -513725
 -505882
 -498039
 -490196
 -482353
 -474510
 -466667
 -458824
 -450980
 -443137
 -435294
 -427451
 -419608
 -411765
 -403922
 -396078
 -388235
 -380392
 -372549
 -364706
 -356863
 -349020
 -341176
 -333333
 -325490
 -317647
 -309804
 -301961
 -294118
 -286275
 -278431
 -270588
 -262745
 -254902
 -247059
 -239216
 -231373
 -223529
 -215686
 -207843
 -200000
 -192157
 -184314
 -176471
 -168627
 -160784
 -152941
 -145098
 -137255
 -129412
 -121569
 -113725
 -105882
  -98039
  -90196
  -82353
  -74510
  -66667
  -58824
  -50980
  -43137
  -35294
  -27451
  -19608
  -11765
   -3922
    3922
   11765
   19608
   27451
   35294
   43137
   50980
   58824
   66667
   74510
   82353
   90196
   98039
  105882
  113725
  121569
  129412
  137255
  145098
  152941
  160784
  168627
  176471
  184314
  192157
  200000
  207843
  215686
  223529
  231373
  239216
  247059
  254902
  262745
  270588
  278431
  286275
  294118
  301961
  309804
  317647
  325490
  333333
  341176
  349020
  356863
  364706
  372549
  380392
  388235
  396078
  403922
  411765
  419608
  427451
  435294
  443137
  450980
  458824
  466667
  474510
  482353
  490196
  498039
  505882
  513725
  521569
  529412
  537255
  545098
  552941
  560784
  568627
  576471
  584314
  592157
  600000
  607843
  615686
  623529
  631373
  639216
  647059
  654902
  662745
  670588
  678431
  686275
  694118
  701961
  709804
  717647
  725490
  733333
  741176
  749020
  756863
  764706
  772549
  780392
  788235
  796078
  803922
  811765
  819608
  827451
  835294
  843137
  850980
  858824
  866667
  874510
  882353
  890196
  898039
  905882
  913725
  921569
  929412
  937255
  945098
  952941
  960784
  968627
  976471
  984314
  992157
 1000000
 1039062
 1078125
 1117187
 1156250
 1195312
 1234375
 1273437
 1312500
 1351562
 1390625
 1429687
 1468750
 1507812
 1546875
 1585937
 1625000
 1664062
 1703125
 1742187
 1781250
 1820312
 1859375
 1898437
 1937500
 1976562
 2015625
 2054687
 2093750
 2132812
 2171875
 2210937
 2250000
 2289062
 2328125
 2367187
 2406250
 2445312
 2484375
 2523437
 2562500
 2601562
 2640625
 2679687
 2718750
 2757812
 2796875
 2835937
 2875000
 2914062
 2953125
 2992187
 3031250
 3070312
 3109375
 3148437
 3187500
 3226562
 3265625
 3304687
 3343750
 3382812
 3421875
 3460937
 3500000
 3539062
 3578125
 3617187
 3656250
 3695312
 3734375
 3773437
 3812500
 3851562
 3890625
 3929687
 3968750
 4007812
 4046875
 4085937
 4125000
 4164062
 4203125
 4242187
 4281250
 4320312
 4359375
 4398437
 4437500
 4476562
 4515625
 4554687
 4593750
 4632812
 4671875
 4710937
 4750000
 4789062
 4828125
 4867187
 4906250
 4945312
 4984375
 5023437
 5062500
 5101562
 5140625
 5179687
 5218750
 5257812
 5296875
 5335937
 5375000
 5414062
 5453125
 5492187
 5531250
 5570312
 5609375
 5648437
 5687500
 5726562
 5765625
 5804687
 5843750
 5882812
 5921875
 5960937
 6000000
