# Supplementary material for: Mahimbrine A, a Novel Isoquinoline Alkaloid Bearing a Benzotropolone Moiety from Mahonia imbricata
Source: Molecules. 2018 Jun 26;23(7):1539. doi: 10.3390/molecules23071539 (PMC6100064; doi:10.3390/molecules23071539)
Supplement: Supplementary file 1 [file molecules-23-01539-s001.zip › NMR/NOESY CDCl3/1/pdata/1/auditp.txt]

##TITLE= Audit trail, TOPSPIN		Version 3.2
##JCAMPDX= 5.01
##ORIGIN= Bruker BioSpin GmbH
##OWNER= pangdl
$$ D:/test/xinyaoyanfabu/201712/20171214/PDL/SDGL-3-NOESY CDCl3/1/pdata/1/auditp.txt
##AUDIT TRAIL=  $$ (NUMBER, WHEN, WHO, WHERE, PROCESS, VERSION, WHAT)
(   1,<2017-12-15 00:37:15.809 +0800>,<HSK\pangdl>,<CZC2222X41>,<go>,<TOPSPIN 3.2>,
      <created by zg
	started at 2017-12-14 23:38:55.709 +0800,
	POWCHK enabled, PULCHK disabled,
       configuration hash MD5:
       D7 BA 97 37 55 77 7F A1 24 6F BC FB 10 BD DE EE
       data hash MD5: 2K * 256
       69 A2 CB FA 0D 8F 65 C5 C6 B1 EE 64 23 13 F6 70>)
(   2,<2017-12-15 00:37:18.773 +0800>,<HSK\pangdl>,<CZC2222X41>,<audit>,<TOPSPIN 3.2>,
      <user comment:
       ICON-NMR User ID: PDL
       data hash MD5: 2K * 256
       69 A2 CB FA 0D 8F 65 C5 C6 B1 EE 64 23 13 F6 70>)
(   3,<2017-12-15 00:37:19.678 +0800>,<HSK\pangdl>,<CZC2222X41>,<proc2d>,<TOPSPIN 3.2>,
      <Start of raw data processing
       xfb same F2: SI = 1K WDW = 4 SSB = 2 FT_mod = 6 PKNL = 1 PHC0 = -63.14084 PHC1 = -36.86831 F1: SI = 1K WDW = 4 SSB = 2 FT_mod = 4 PHC0 = 90 PHC1 = -180
       data hash MD5: 1K * 1K
       8E 65 89 D1 41 F8 98 38 26 52 C4 89 15 95 83 0E>)
(   4,<2017-12-15 00:37:19.802 +0800>,<HSK\pangdl>,<CZC2222X41>,<proc2d>,<TOPSPIN 3.2>,
      <abs2 F2: ABSG = 5 ABSF1 = 8.875734 ABSF2 = -0.7365254
       data hash MD5: 1K * 1K
       2C 37 A7 6C 3D 63 F7 32 2C 10 CB 63 66 71 FE CF>)
(   5,<2017-12-15 00:37:19.943 +0800>,<HSK\pangdl>,<CZC2222X41>,<proc2d>,<TOPSPIN 3.2>,
      <abs1 F1: ABSG = 5 ABSF1 = 8.875734 ABSF2 = -0.7365254
       data hash MD5: 1K * 1K
       EE 04 F3 1D 9C CC 11 56 F4 0C 76 CC 04 9B 6E 62>)
(   6,<2017-12-15 09:36:49.797 +0800>,<HSK\pangdl>,<CZC2222X41>,<proc2d>,<TOPSPIN 3.2>,
      <pk2 fgphup F2: PHC0 = -5.777344 PHC1 = 13.6
       data hash MD5: 1K * 1K
       04 A5 56 80 76 77 12 8E 3C 96 20 57 66 00 D0 70>)
##END=

$$ hash MD5
$$ 7C EC FF E8 7F F2 C6 85 5C DE 7F DB CB 43 BB 6E
