# Supplementary material for: Mahimbrine A, a Novel Isoquinoline Alkaloid Bearing a Benzotropolone Moiety from Mahonia imbricata
Source: Molecules. 2018 Jun 26;23(7):1539. doi: 10.3390/molecules23071539 (PMC6100064; doi:10.3390/molecules23071539)
Supplement: Supplementary file 1 [file molecules-23-01539-s001.zip › NMR/NOESY CDCl3/1/pdata/1/clevels]

##TITLE= Parameter file, TOPSPIN		Version 3.2
##JCAMPDX= 5.0
##DATATYPE= Parameter Values
##NPOINTS= 2	$$ modification sequence number
##ORIGIN= Bruker BioSpin GmbH
##OWNER= pangdl
$$ 2017-12-15 09:36:28.690 +0800  HSK\pangdl@CZC2222X41
$$ D:/test/xinyaoyanfabu/201712/20171214/PDL/SDGL-3-NOESY CDCl3/1/pdata/1/clevels
$$ process C:\Bruker\TopSpin3.2\prog\au\bin\clev.exe
##$LEVELS= (0..255)
-6329558.52834121 -5163641.35684485 -4212488.42912686 -3436539.74767342
-2803522.3445794 -2287107.99631434 -1865818.19007752 -1522130.79751118
-1241751.30087876 -1013018.26081919 -826418.298114049 -674190.416770407
-550003.211572558 -448691.534639753 -366041.668523634 -298616.070845066
-243610.401314702 -198736.884658499 -162129.158322527 -132264.647418316
-107901.238356462 -88025.6173218793 -71811.1249038682 -58583.373986486
-47792.2008913638 -38988.7831753659 -31806.9723750761 -25948.0652965867
-21168.3804637604 -17269.1230092386 -14088.1164725267 -11493.0576171875
11493.0576171875 14088.1164725267 17269.1230092386 21168.3804637604 25948.0652965867
31806.9723750761 38988.7831753659 47792.2008913638 58583.373986486 71811.1249038682
88025.6173218793 107901.238356462 132264.647418316 162129.158322527 198736.884658499
243610.401314702 298616.070845066 366041.668523634 448691.534639753 550003.211572558
674190.416770407 826418.298114049 1013018.26081919 1241751.30087876 1522130.79751118
1865818.19007752 2287107.99631434 2803522.3445794 3436539.74767342 4212488.42912686
5163641.35684485 6329558.52834121 0 0 0 0 0 0 0 0 0 0 0 0 0 0 0 0 0 0 0
0 0 0 0 0 0 0 0 0 0 0 0 0 0 0 0 0 0 0 0 0 0 0 0 0 0 0 0 0 0 0 0 0 0 0 0
0 0 0 0 0 0 0 0 0 0 0 0 0 0 0 0 0 0 0 0 0 0 0 0 0 0 0 0 0 0 0 0 0 0 0 0
0 0 0 0 0 0 0 0 0 0 0 0 0 0 0 0 0 0 0 0 0 0 0 0 0 0 0 0 0 0 0 0 0 0 0 0
0 0 0 0 0 0 0 0 0 0 0 0 0 0 0 0 0 0 0 0 0 0 0 0 0 0 0 0 0 0 0 0 0 0 0 0
0 0 0 0 0 0 0 0 0 0 0 0 0 0 0 0 0 0 0 0 0 0 0 0 0 0 0 0 0
##$LEVSIGN= 0
##$MAXLEV= 32
##$METHOD= 0
##$NEGBASE= -11493.0576171875
##$NEGINCR= 1.2257936000824
##$POSBASE= 11493.0576171875
##$POSINCR= 1.2257936000824
##END=
