# Supplementary material for: Mahimbrine A, a Novel Isoquinoline Alkaloid Bearing a Benzotropolone Moiety from Mahonia imbricata
Source: Molecules. 2018 Jun 26;23(7):1539. doi: 10.3390/molecules23071539 (PMC6100064; doi:10.3390/molecules23071539)
Supplement: Supplementary file 1 [file molecules-23-01539-s001.zip › NMR/NOESY CDCl3/1/pdata/1/curdat2]

##TITLE= Parameter file, TOPSPIN		Version 3.2
##JCAMPDX= 5.0
##DATATYPE= Parameter Values
##NPOINTS= 4	$$ modification sequence number
##ORIGIN= Bruker BioSpin GmbH
##OWNER= pangdl
$$ 2017-12-15 00:37:19.974 +0800  HSK\pangdl@CZC2222X41
$$ D:/test/xinyaoyanfabu/201712/20171214/PDL/SDGL-3-NOESY CDCl3/1/pdata/1/curdat2
$$ process C:\Bruker\TopSpin3.2\prog\au\bin\proc_2dhom.exe
##$CUREXP= <>
##$DATPATH= <>
##$DATPATH2= <D:/test/xinyaoyanfabu/201712/20171214/PDL>
##$DATPATH3= <D:/test/xinyaoyanfabu/201712/20171214/PDL>
##$DETAILS= <>
##$DU= </u>
##$DU2= <D:\test\xinyaoyanfabu\201712\20171214>
##$DU3= <>
##$EXPNO= 1
##$EXPNO2= 1
##$EXPNO3= 1
##$NAME= <>
##$NAME2= <SDGL-3-1H NMR CDCl3>
##$NAME3= <SDGL-3-1H NMR CDCl3>
##$PROCNO= 1
##$PROCNO2= 1
##$PROCNO3= 1
##$TYPE= <nmr>
##$USER= <>
##$USER2= <PDL>
##$USER3= <>
##END=
