# Supplementary material for: Mahimbrine A, a Novel Isoquinoline Alkaloid Bearing a Benzotropolone Moiety from Mahonia imbricata
Source: Molecules. 2018 Jun 26;23(7):1539. doi: 10.3390/molecules23071539 (PMC6100064; doi:10.3390/molecules23071539)
Supplement: Supplementary file 1 [file molecules-23-01539-s001.zip › NMR/NOESY CDCl3/1/pdata/1/parm.txt]

Current Data Parameters
NAME     SDGL-3-NOESY CDCl3              
EXPNO                 1              
PROCNO                1              

F2 - Acquisition Parameters
Date_          20171214              
Time              23.40              
INSTRUM           spect              
PROBHD   5 mm PABBO BB/              
PULPROG     noesygpphpp              
TD                 2048              
SOLVENT           CDCl3              
NS                    4              
DS                   32              
SWH            3846.154 Hz           
FIDRES         1.878005 Hz           
AQ            0.2662400 sec          
RG               124.64              
DW              130.000 usec         
DE                 6.50 usec         
TE                301.1 K            
D0           0.00011117 sec          
D1           1.98976004 sec          
D8           1.00000000 sec          
D11          0.03000000 sec          
D12          0.00002000 sec          
D16          0.00020000 sec          
IN0          0.00026000 sec          

======== CHANNEL f1 ========
SFO1        400.1316653 MHz          
NUC1                 1H              
P1                14.79 usec         
P2                29.58 usec         
P17             2500.00 usec         
PLW1        11.50800037 W            
PLW10        3.72379994 W            

====== GRADIENT CHANNEL =====
GPNAM[1]     SMSQ10.100              
GPZ1              40.00 %            
P16             1000.00 usec         

F1 - Acquisition parameters
TD                  256              
SFO1           400.1317 MHz          
FIDRES        15.024038 Hz           
SW                9.612 ppm          
FnMODE      States-TPPI              

F2 - Processing parameters
SI                 1024              
SF          400.1300370 MHz          
WDW               QSINE              
SSB                   2              
LB       0 Hz           
GB       0              
PC                 1.00              
SR                36.95 Hz           

F1 - Processing parameters
SI                 1024              
MC2         States-TPPI              
SF          400.1300370 MHz          
WDW               QSINE              
SSB                   2              
LB       0 Hz           
GB       0              
