# Supplementary material for: Mahimbrine A, a Novel Isoquinoline Alkaloid Bearing a Benzotropolone Moiety from Mahonia imbricata
Source: Molecules. 2018 Jun 26;23(7):1539. doi: 10.3390/molecules23071539 (PMC6100064; doi:10.3390/molecules23071539)
Supplement: Supplementary file 1 [file molecules-23-01539-s001.zip › NMR/NOESY CDCl3/1/pdata/1/proc]

##TITLE= Parameter file, TOPSPIN		Version 3.2
##JCAMPDX= 5.0
##DATATYPE= Parameter Values
##NPOINTS= 12	$$ modification sequence number
##ORIGIN= Bruker BioSpin GmbH
##OWNER= pangdl
$$ 2017-12-15 09:36:49.797 +0800  HSK\pangdl@CZC2222X41
$$ D:/test/xinyaoyanfabu/201712/20171214/PDL/SDGL-3-NOESY CDCl3/1/pdata/1/proc
$$ process C:\Bruker\TopSpin3.2\prog\mod\proc2d.exe
##$ABSF1= 1000
##$ABSF2= -1000
##$ABSG= 5
##$ABSL= 3
##$ALPHA= 0
##$AQORDER= 0
##$ASSFAC= 0
##$ASSFACI= 0
##$ASSFACX= 0
##$ASSWID= 0
##$AUNMP= <proc_2dhom>
##$AXLEFT= 0
##$AXNAME= <>
##$AXNUC= <off>
##$AXRIGHT= 0
##$AXTYPE= 0
##$AXUNIT= <>
##$AZFE= 0.1
##$AZFW= 0.5
##$BCFW= 1
##$BC_mod= 2
##$BYTORDP= 0
##$COROFFS= 0
##$CY= -3
##$DATMOD= 1
##$DC= 2
##$DFILT= <>
##$DTYPP= 0
##$ERETIC= no
##$F1P= 8.87573432922363
##$F2P= -0.736525413702684
##$FCOR= 0.5
##$FTSIZE= 0
##$FT_mod= 4
##$GAMMA= 0
##$GB= 0.05
##$INTBC= 1
##$INTSCL= 1
##$ISEN= 128
##$LB= 0
##$LEV0= 35
##$LPBIN= 0
##$MAXI= 10000
##$MC2= 0
##$MEAN= 0
##$ME_mod= 0
##$MI= 0.1
##$MddCEXP= no
##$MddCT_SP= no
##$MddF180= no
##$MddLAMBDA= 0
##$MddMEMORY= 0
##$MddMERGE= 23
##$MddNCOMP= 0
##$MddNITER= 0
##$MddNOISE= 0.8
##$MddPHASE= 0
##$MddSEED= 0
##$MddSRSIZE= 0
##$Mdd_CsALG= 0
##$Mdd_CsLAMBDA= 1
##$Mdd_CsNITER= 0
##$Mdd_CsNORM= 0
##$Mdd_CsZF= 0
##$Mdd_mod= 0
##$NCOEF= 0
##$NC_proc= 0
##$NLEV= 6
##$NOISF1= 0.15
##$NOISF2= 0.1
##$NSP= 1
##$NTH_PI= 0
##$NZP= 0
##$OFFSET= 8.875715
##$PC= 1
##$PHC0= -68.91818
##$PHC1= -23.26831
##$PH_mod= 1
##$PKNL= yes
##$PPARMOD= 1
##$PPDIAG= 0
##$PPIPTYP= 0
##$PPMPNUM= 2147483647
##$PPRESOL= 1
##$PSCAL= 0
##$PSIGN= 0
##$PYNMP= <proc.py>
##$REVERSE= no
##$SF= 400.130036954551
##$SI= 1024
##$SIGF1= 0.04
##$SIGF2= -0.02
##$SINO= 0
##$SIOLD= 1024
##$SPECTYP= <>
##$SREGLST= <1H.CDCl3>
##$SSB= 2
##$STSI= 0
##$STSR= 0
##$SW_p= 9.61222062498669
##$SYMM= 0
##$S_DEV= 0
##$TDeff= 0
##$TDoff= 0
##$TI= <
NOESYPHSW CDCl3 {D:\test\xinyaoyanfabu\201712\20171214} PDL 10

>
##$TILT= no
##$TM1= 0.2
##$TM2= 0.7
##$TOPLEV= 100
##$USERP1= <>
##$USERP2= <>
##$USERP3= <>
##$USERP4= <>
##$USERP5= <>
##$WDW= 4
##$XDIM= 0
##$YMAX_p= 0
##$YMIN_p= 0
##END=
